# Supplementary material for: Dietary patterns and recurrent pregnancy loss: a comparison of the American Heart Association diet, Mediterranean diet and others
Source: Front Nutr. 2025 Jun 4;12:1565107. doi: 10.3389/fnut.2025.1565107 (PMC12173877; doi:10.3389/fnut.2025.1565107)
Supplement: Supplementary file 1 [file Table_1.xlsx]

## Sheet: Sheet1
eTable 1. Components and Scoring Criteria for the Dietary Patterns Evaluated: American Heart Association (AHA) Index, Trichopoulou Mediterranean Diet (TMD), Panagiotakos Mediterranean Diet (PMD), Alternate Mediterranean Diet (AMD), Healthy Eating Index 2015 (HEI-2015), and Dietary Approaches to Stop Hypertension 2005 (DASH) Index
Dietary pattern	Components	Definition/clarification	Dietary recommendation	Standard for maximum points	Standard for minimum points
AHA (maximum points = 80)	Fruits and vegetables	No fruit juices included	Encouraged	≥4.5 cups/d (10 points)	0 cups/d (0 points)
	Whole grain	Including pasta, bread, etc.	Encouraged	≥3.0 oz equivalents/d (10 points)	0 oz equivalents/d (0 points)
	Fish and shellfish	No breaded fish included	Encouraged	≥2.0 servings/wk (10 points)	0 servings/wk (0 points)
	Sugar-sweetened beverages	Including high-energy drinks and fruit juices	Discouraged	≤5.1 fluid oz/d (10 points)	>16 fluid oz/d (0 points)
	Sodium	Sodium intake	Discouraged	≤1.5 g/d (10 points)	>4.5 g/d (0 points)
	Nuts, seeds, and legumes	No soy products included	Encouraged	≥4.0 servings/wk (10 points)	0 servings/wk (0 points)
	Processed meat	No red meat included	Discouraged	≤0.5 oz/d (10 points)	>1.8 oz/d (0 points)
	Saturated fat	Only SFAs included	Discouraged	≤7.0% of total calories/d (10 points)	>15% of total calories/d (0 points)
TMD (maximum points = 9)	All grains	Refined and nonrefined grains	Encourage consumption	>Median intake (servings/d) (1 point)	<Median intake (servings/d) (0 points)
	Fruits and nuts	Fruits, fruit juices, and nuts (e.g., almonds, walnuts)	Encourage consumption	>Median intake (servings/d) (1 point)	<Median intake (servings/d) (0 points)
	Vegetables	Potatoes and french fries not included	Encourage consumption	>Median intake (servings/d) (1 point)	<Median intake (servings/d) (0 points)
	Legumes	Lentils, chickpeas, beans, etc.	Encourage consumption	>Median intake (servings/d) (1 point)	<Median intake (servings/d) (0 points)
	Fish	Fish and seafood	Encourage consumption	>Median intake (servings/d) (1 point)	<Median intake (servings/d) (0 points)
	Red meat, processed meat, and organ meat products	Red meat, processed meat, and offal (e.g., hamburger, hot dog, deli meat, beef, organs; chicken not included)	Discourage consumption	>Median intake (servings/d) (0 point)	<Median intake (servings/d) (1 points)
	Dairy	All dairy products (full-fat and low-fat)	Discourage consumption	>Median intake (servings/d) (0 point)	<Median intake (servings/d) (1 points)
	Fats	MUFA/SFA	Encourage consumption	>Median intake (servings/d) (1 point)	<Median intake (servings/d) (0 points)
	Alcoholic beverages	Wine, beer, liquor, etc.; 100 mL = 12 g ethanol (g/d)	Moderate consumption	Males:	Males:
				10–50 g/d (1 point)	≤10 or ≥50 g/d (0 points)
				Females:	Females:
				5–25 g/d (1 point)	0 point if ≤5 or ≥25 g/d (0 points)
PMD (maximum points = 55)	Whole grains	Whole grain (e.g., pasta, bread)	Encourage consumption	>32 servings/wk (5 points)	No whole grains (0 points)
	Potatoes	Fench fries not included	Encourage consumption	>18 servings/wk (5 points)	No potatoes (0 points)
	Fruits	Fruits and fruit juices	Encourage consumption	>22 servings/wk (5 points)	No fruits (0 points)
	Vegetables	Potatoes and french fries not included	Encourage consumption	>33 servings/wk (5 points)	No vegetables (0 points)
	Legumes	Lentils, chickpeas, beans, etc.	Encourage consumption	>6 servings/wk (5 points)	No legumes (0 points)
	Fish	Fish and seafood	Encourage consumption	>6 servings/wk (5 points)	No fish (0 points)
	Red meat and processed meat	Red meat and processed meat (e.g., hamburger, hot dog, deli meat, beef; chicken not included)	Discourage consumption	≤1 serving/wk (5 points)	>10 (0 points)
	Poultry	Chicken	Discourage consumption	≤3 servings/wk (5 points)	>10 (0 points)
	Full-fat dairy products	All full-fat dairy products (e.g., cheese, yogurt, full-fat milk)	Discourage consumption	≤10 servings/wk (5 points)	>30 (0 points)
	Olive oil	Use of olive oil in cooking (times/wk)	Encourage consumption	7 times/wk (5 points)	Never (0 points)
	Alcoholic beverages	Wine, beer, liquor, etc.; 100 mL = 12 g ethanol (mL/d)	Moderate consumption	<300 mL/d (5 points)	>700 mL/d or no alcohol (0 points)
AMD (maximum points = 9)	Whole grains	Whole grain (e.g., pasta, bread)	Encourage consumption	>Median intake (servings/d) (1 point)	<Median intake (servings/d) (0 points)
	Fruits	Fruits and fruit juices	Encourage consumption	>Median intake (servings/d) (1 point)	<Median intake (servings/d) (0 points)
	Vegetables	Potatoes and french fries not included	Encourage consumption	>Median intake (servings/d) (1 point)	<Median intake (servings/d) (0 points)
	Nuts	Nuts (e.g., almonds, walnuts)	Encourage consumption	>Median intake (servings/d) (1 point)	<Median intake (servings/d) (0 points)
	Legumes	Lentils, chickpeas, beans, etc.	Encourage consumption	>Median intake (servings/d) (1 point)	<Median intake (servings/d) (0 points)
	Fish	Fish and seafood	Encourage consumption	>Median intake (servings/d) (1 point)	<Median intake (servings/d) (0 points)
	Red meat and processed meat	Red meat and processed meat (e.g., hamburger, hot dog, deli meat, beef; chicken not included)	Discourage consumption	<Median intake (servings/d) (1 point)	>Median intake (servings/d) (0 points)
	Fats	MUFA/SFA	Encourage consumption	>Median intake (servings/d) (1 point)	<Median intake (servings/d) (0 points)
	Alcoholic beverages	Wine, beer, liquor, etc.; 100 mL = 12 g ethanol (g/d)	Moderate consumption	Males:	Males:
				1 point if 15–25 g/d (1 point)	≤15 or ≥25 g/d (0 points)
				Females:	Females:
				1 point if 5–15 g/d (1 point)	≤5 or ≥15 g/d (0 points)
HEI-2015 (maximum points = 100)	Total Fruit	Includes all fruits (fresh, frozen, canned, dried)	Encouraged	≥0.8 cups (5 points)	No total fruits (0 points)
	Whole Fruits	Focuses on whole fruits (excludes fruit juices)	Encouraged	≥0.4 cups (5 points)	No whole fruits (0 points)
	Total vegetables	Includes all vegetables (excluding potatoes)	Encouraged	≥1.1 cups (5 points)	No vegetables (0 points)
	Greens and beans	Dark green vegetables and legumes (beans, peas, etc.)	Encouraged	≥0.2 cups (5 points)	No Greens and beans (0 points)
	Whole grains	Whole grains (e.g., brown rice, whole wheat, oats)	Encouraged	≥1.5 oz (10 points)	No whole grains (0 points)
	Total protein foods	Meat, poultry, seafood, eggs, beans, and plant proteins	Encouraged	≥2.5 oz (5 points)	No total protein foods (0 points)
	Seafood and Plant Proteins	Seafood and plant-based proteins (beans, nuts, seeds)	Encouraged	≥0.8 oz (5 points)	No seafood and plant proteins (0 points)
	Dairy	All dairy products (milk, yogurt, cheese)	Encouraged	≥1.3 cups (10 points)	No dairy (0 points)
	Fatty Acids	Ratio of polyunsaturated fatty acids (PUFAs) to saturated fats (SFAs)	Encouraged	(PUFAs+MUFAs)/SFAs≥2.5 (10 points)	(PUFAs+MUFAs)/SFAs≤1.2 (0 points)
	Sodium	Sodium intake (salt)	Discouraged	Lowest decile (10 points)	Highest decile (0 points)
	Refined Grains	Refined grains (e.g., white bread, pasta)	Discouraged	≤1.8 oz (10 points)	≥4.3 cups (0 points)
	Added Sugars	Intake of added sugars	Discouraged	≤6.5% of energy (10 points)	≥26% of energy (0 points)
	Saturated fats	Intake of saturated fats	Discouraged	≤8 % of energy (10 points)	≥16% of energy (0 points)
DASH (maximum points = 40)	Total fruit	Fruit and fruit juices	Encouraged	Fifth quintile (5 points)	First quintile (1 point)
	Vegetables	No legumes or soy products included	Encouraged	Fifth quintile (5 points)	First quintile (1 point)
	Nuts and legumes	Including legumes, nuts, and soy products	Encouraged	Fifth quintile (5 points)	First quintile (1 point)
	Whole grain	Including pasta, bread, etc.	Encouraged	Fifth quintile (5 points)	First quintile (1 point)
	Low-fat dairy	No high-fat dairy included	Encouraged	Fifth quintile (5 points)	First quintile (1 point)
	Red meat and processed meat	Including red meat and processed meat	Discouraged	First quintile (5 points)	Fifth quintile (1 point)
	Sugar-sweetened beverages	Including high-energy and carbonated drinks and punch beverages	Discouraged	First quartile (5 points)	Fourth quartile (1 point)
	Sodium	Sodium intake	Discouraged	First quintile (5 points)	Fifth quintile (1 point)
AHA = American Heart Association diet recommendations; TMD = Trichopoulou Mediterranean diet; PMD = Panagiotakos Mediterranean diet;AMD = Alternate Mediterranean diet;HEI-2015= Healthy Eating Index 2015; DASH = Dietary Approaches to Stop Hypertension diet; MUFA = monounsaturated fatty acids; PUFA = polyunsaturated fatty acids; SFA = saturated fatty acids.
Dietary intake was assessed using a semi-quantitative food frequency questionnaire (FFQ), with responses recorded as frequency categories rather than absolute quantities. Intake frequencies were converted to estimated daily servings using standard portion sizes from the Chinese Food Composition Table (6th Edition). Scores were assigned based on whether the estimated intake met the minimum, maximu…
